# Supplementary material for: Amphiphilic Bowl-Shaped Janus Particles Prepared via Thiol–Ene Click Reaction for Effective Oil–Water Separation
Source: Nanomaterials (Basel). 2023 Jan 22;13(3):455. doi: 10.3390/nano13030455 (PMC9921205; doi:10.3390/nano13030455)
Supplement: Supplementary file 1 [file nanomaterials-13-00455-s001.zip]

Archive with 1 entries (1 files):
- nanomaterials-2150447-supplementary.pdf
